# Supplementary material for: Single-Atom Ce-N-C Nanozyme Ameliorates Type 2 Diabetes Mellitus by Improving Glucose Metabolism Disorders and Reducing Oxidative Stress
Source: Biomolecules. 2024 Sep 22;14(9):1193. doi: 10.3390/biom14091193 (PMC11430424; doi:10.3390/biom14091193)
Supplement: Supplementary file 1 [file biomolecules-14-01193-s001.zip]

Archive with 1 entries (1 files):
- biomolecules-3138933-supplementary.pdf
